# Supplementary material for: Establishment of a Newborn Lamb Gut-Loop Model to Evaluate New Methods of Enteric Disease Control and Reduce Experimental Animal Use
Source: Vet Sci. 2021 Aug 24;8(9):170. doi: 10.3390/vetsci8090170 (PMC8472880; doi:10.3390/vetsci8090170)
Supplement: Supplementary file 1 [file vetsci-08-00170-s001.zip]

Archive with 1 entries (1 files):
- Table S1_List of forward and reverse primers used for gene expression analysis by RT-qPCR.xlsx
