# Supplementary material for: Establishment of a Newborn Lamb Gut-Loop Model to Evaluate New Methods of Enteric Disease Control and Reduce Experimental Animal Use
Source: Vet Sci. 2021 Aug 24;8(9):170. doi: 10.3390/vetsci8090170 (PMC8472880; doi:10.3390/vetsci8090170)
Supplement: Supplementary file 1 [file vetsci-08-00170-s001.zip › Table S1_List of forward and reverse primers used for gene expression analysis by RT-qPCR.xlsx]

## Sheet: Feuil1
Gene	Forward primer (5’-3’)	Reverse primer (5’-3’)
actb	ACGGGCAGGTCATCACCATC	AGCACCGTGTTGGCGTAGAG
cxcl1	CCAAACCGAAGTCATAGCC	TCAGTTGGCACTAGCCTTGTTTAGC
cxcl2	GTGTCTCAACCCCGCCGCTC	TCCAGATGGCCTTAGGAGGTGG
cxcl5	TGTTTAACCACCACACCGGG	AGGTGGCTATCACTTCCACC
cxcl8	TGAAGCTGCAGTTCTGTCAAG	TTCTGCACCCACTTTTCCTTGG
gapdh	GGCATCGTGGAGGGACTTATG	GCCAGTGAGCTTCCCGTTGAG
hprt	TTATGGACAGGACCGAACGAC	GAACTTATAGCCCCCCTTGAG
il1α	CTGAAGAAGAGACGGTTGAG	ATGCATTCCTGGTGGATGAC
il1β	CTCTCACAGGAAATGAACCGAG	GCTGCAGGGTGGGCGTATCACC
mx1	GGCCACATCCCCTTGATCAT	CGTACTGGTCCTTGTCCTGG
tnfα	TCTTCTCAAGCCTCAAGTAACAAGC	CCATGAGGGCATTGGCATAC
